# Supplementary material for: Toxicity Assessment of the Binary Mixtures of Aquatic Organisms Based on Different Hypothetical Descriptors
Source: Molecules. 2022 Sep 27;27(19):6389. doi: 10.3390/molecules27196389 (PMC9571779; doi:10.3390/molecules27196389)
Supplement: Supplementary file 1 [file molecules-27-06389-s001.zip]

Archive with 1 entries (1 files):
- molecules-1886970-supplementary.pdf
